# Supplementary material for: Cytomegalovirus-Specific T-Cell-Receptor-like Antibodies Target In Vivo-Infected Human Leukocytes Inducing Natural Killer Cell-Mediated Antibody-Dependent Cellular Cytotoxicity
Source: Int J Mol Sci. 2024 Nov 30;25(23):12908. doi: 10.3390/ijms252312908 (PMC11640865; doi:10.3390/ijms252312908)
Supplement: Supplementary file 1 [file ijms-25-12908-s001.zip]

Archive with 1 entries (1 files):
- ijms-3295046-supplementary.pdf
